# Supplementary material for: The Proteome Profiles of the Cerebellum of Juvenile, Adult and Aged Rats—An Ontogenetic Study
Source: Int J Mol Sci. 2015 Sep 7;16(9):21454–85. doi: 10.3390/ijms160921454 (PMC4613263; doi:10.3390/ijms160921454)
Supplement: Supplementary file 1 [file ijms-16-21454-s001.zip]

Archive with 3 entries (2 files):
- ijms-90226-Supplementary Information/
- ijms-90226-Supplementary Information/ijms-90226-Supplemental Table 1.xlsx
- ijms-90226-Supplementary Information/ijms-90226-Supplementary.pdf
