# Supplementary material for: The Proteome Profiles of the Cerebellum of Juvenile, Adult and Aged Rats—An Ontogenetic Study
Source: Int J Mol Sci. 2015 Sep 7;16(9):21454–85. doi: 10.3390/ijms160921454 (PMC4613263; doi:10.3390/ijms160921454)
Supplement: Supplementary file 1 [file ijms-16-21454-s001.zip › ijms-90226-Supplementary Information/ijms-90226-Supplemental Table 1.xlsx]

## Sheet: Tabelle1
Table S1: Proteins identified by peptide mass fingerprinting in spots from Coomassie-stained gels arranged by their function. Spot ID: Spot number in the gel where the protein was found. Analyzed proteins which show a differential expression in both developmental stages are listed next to each other (Spot Data P7/Spot Data P637); Accession: Accession number from UniProtKB/Swiss-Prot; Entry name: …
SpotID	Accession	Entry name	Gene name	Functional Group / Protein Names	Cell. localization	Regulation [P7]	Regulation [P637]	Control / PD	H	Score	MW	pI	Qm	Mix		(*)
				carbohydrate metabolism		(SVQ ≤ 0.6)	(SVQ ≥ 1.67)	(P90/P7,P637)			(calc.)			P7	P637	P7/P637
626/650	P51635	AK1A1_RAT	Akr1a1	Alcohol dehydrogenase [NADP(+)]	Cts, M	up	up	0.5349	6	162	36711	6.84	19	x
683,689,694/641	P09117	ALDOC_RAT	Aldoc	Fructose-bisphosphate aldolase C	Cp, Mito, A	down	up	3.60517	6	316	39658	6.67	26			x (683,689,694)
332	P08461	ODP2_RAT	Dlat	Dihydrolipoyllysine-residue acetyltransferase component of pyruvate dehydrogenase complex, mitochondrial	Mmt	-	up	0.319323	5	241	67637	8.76	28
96	P04764	ENOA_RAT	Eno1	Alpha-enolase	Cp, M	down	-	1.89638	5	107	47440	6.16	12
41	P07323	ENOG_RAT	Eno2	Gamma-enolase	Cp, M	down	-	2.21528	6	272	47510	5.03	32
1031	P04797	G3P_RAT	Gapdh	Glyceraldehyde-3-phosphate dehydrogenase	Cp, Nc	down	-	3.08627	6	262	36090	8.14	34
626	D3ZAP9	D3ZAP9_RAT	Gpd1l	Glycerol-3-phosphate dehydrogenase 1-like	Cp	up	-	0.5349	6	62	38726	6.61	10	x
615/571	O88989	MDHC_RAT	Mdh1	Malate dehydrogenase, cytoplasmic	Cp	down	up	3.24368	6	126	36631	6.16	16		x
1214	P04636	MDHM_RAT	Mdh2	Malate dehydrogenase, mitochondrial	Mmt	-	up	0.491743	5	242	36117	8.93	24
622/661	B1WC26	B1WC26_RAT	Nans	N-acetylneuraminic acid synthase	Cp, Cts	up	up	0.563352	6	105	40482	6.39	13	x	x
859	Q5XI78	ODO1_RAT	Ogdh	2-oxoglutarate dehydrogenase, mitochondrial	Mmt	down	-	1.92532	4	158	117419	6.3	18
12	P49432	ODPB_RAT	Pdhb	Pyruvate dehydrogenase E1 component subunit beta, mitochondrial	Mmt	down	-	5.80218	6	139	39299	6.2	18
693	P16617	PGK1_RAT	Pgk1	Phosphoglycerate kinase 1	Cp	-	down	3.49962	4	214	44909	8.02	29		x
404	D3Z955	D3Z955_RAT	Pgm2l1	Phosphoglucomutase 2-like 1	Cts	up	-	0.516808	6	126	71102	6.09	17
739740	P11980	KPYM_RAT	Pkm2	Pyruvate kinase isozymes M1/M2	Cp, Nc	down	-	4.70832	6	412	58294	6.63	44			x (739,740)
276	P53534	PYGB_RAT	Pygb	Glycogen phosphorylase, brain form	Cp	-	up	0.106441	4	93	96854	6.24	19		x
32/555	B2RZ24	B2RZ24_RAT	Sucla2	Succinyl-CoA synthetase beta-A chain	Mito, Mmt	down	up	3.39852	6	172	47700	6.06	20	x
748	P50137	TKT_RAT	Tkt	Transketolase	Nc	down	-	2.09038	6	339	68342	7.23	35
1188	P48500	TPIS_RAT	Tpi1	Triosephosphate isomerase	Nc, Cts	-	up	0.368457	5	161	27345	6.89	16		x
				amino acid metabolism
642	Q6AYS7	ACY1A_RAT	Acy1a	Aminoacylase-1A	Cp	down	-	2.93288	4	180	46060	6.03	21	x
747.748	Q99JD5	Q99JD5_RAT	Bcat1	Branched-chain-amino-acid aminotransferase	Cp	p90: abs	-	-	4	59	45312	5.46	6			x 747.748
98	Q6Q0N1	CNDP2_RAT	Cndp2	Cytosolic non-specific dipeptidase	Cp	-	up	0.476318	5	205	53116	5.43	29
664680	P09606	GLNA_RAT	Glul	Glutamine synthetase	Cp, Mito	down	-	8.03538	6	257	42982	6.64	31			x (664,680)
446	Q4V7C6	GUAA_RAT	Gmps	GMP synthase [glutamine-hydrolyzing]	Cp	up	-	0.515087	5	130	77507	6.21	17
694	P13221	AATC_RAT	Got1	Aspartate aminotransferase, cytoplasmic	Cp	down	-	3.90608	4	303	46628	6.73	34	x
801	P14882	PCCA_RAT	Pcca	Propionyl-CoA carboxylase alpha chain, mitochondrial	Mmt	down	-	2.14365	5	262	82198	7.59	32
				fat metabolism
661	Q5XI22	THIC_RAT	Acat2	Acetyl-CoA acetyltransferase, cytosolic	Cp	-	up	0.41958	4	180	41538	6.86	16
777	P30349	LKHA4_RAT	Lta4h	Leukotriene A-4 hydrolase	Cp	down	-	1.97922	6	149	69759	5.69	25	x
1029	O35263	PA1B3_RAT	Pafah1b3	Platelet-activating factor acetylhydrolase IB subunit gamma	Cp	up	-	0.266918	6	135	25961	6.42	11
623	Q568Z9	PHYIP_RAT	Phyhip	Phytanoyl-CoA hydroxylase-interacting protein	Pers	up	-	0.544459	4	160	38101	6.53	17			x
				energy metabolism
743/712	P15999	ATPA_RAT	Atp5a1	ATP synthase subunit alpha, mitochondrial	Mim, M	down	up	3.48919	5	295	59831	9.22	38
945	P31399	ATP5H_RAT	Atp5h	ATP synthase subunit d, mitochondrial	Mito, Mm	down	-	2.69886	6	148	18809	6.17	13
27,28,32,33	P07335	KCRB_RAT	Ckb	Creatine kinase B-type	Cp	down	down	4.04823	6	317	42983	5.39	35			x (27,28,32,33)
693	P25809	KCRU_RAT	Ckmt1	Creatine kinase U-type, mitochondrial	Mim, M	down	down	2.41404	4	193	47398	8.72	21	x	x
660	Q561S0	NDUAA_RAT	Ndufa10	NADH dehydrogenase [ubiquinone] 1 alpha subcomplex subunit 10, mitochondrial	Mmt	down	-	3.08627	4	261	40753	7.64	21			x
272279	Q66HF1	NDUS1_RAT	Ndufs1	NADH-ubiquinone oxidoreductase 75 kDa subunit, mitochondrial	Mim	down	down	3.24904	5	320	80331	5.65	39			x (272,279)
644	Q641Y2	NDUS2_RAT	Ndufs2	NADH dehydrogenase [ubiquinone] iron-sulfur protein 2, mitochondrial	Mim	down	-	2.46366	6	247	52927	6.52	31
943	D3ZG43	D3ZG43_RAT	Ndufs3	NADH dehydrogenase (Ubiquinone) Fe-S protein 3 (Predicted), isoform CRA_c	Mito, Mm	down	-	3.29326	6	280	20190	6.32	21
916	P19234	NDUV2_RAT	Ndufv2	NADH dehydrogenase [ubiquinone] flavoprotein 2, mitochondrial	Mim	down	-	2.47503	5	138	27703	6.23	13
				degratory proteins
1024	P60901	PSA6_RAT	Psma6	Proteasome subunit alpha type-6	Cp, Nc	up	-	0.483087	6	173	27838	6.34	16
1019	P40112	PSB3_RAT	Psmb3	Proteasome subunit beta type-3	Cp, Nc	up	-	0.266918	5	124	23234	6.15	12			x
1014	D4A640	D4A640_RAT	Psmb4	Proteasome subunit beta type	Cp, Nc	up	-	0.563336	6	102	25858	5.97	7
1025	Q9JHW0	PSB7_RAT	Psmb7	Proteasome subunit beta type-7	Cp, Nc	up	-	0.435882	6	120	30250	8.13	10
691	Q4V8E2	Q4V8E2_RAT	Psmd14	Proteasome (Prosome, macropain) 26S subunit, non-ATPase, 14	P, Np	up	-	0.563352	4	64	34726	6.06	7			x
624	D4AEH3	D4AEH3_RAT	Psmd7	Proteasome (Prosome, macropain) 26S subunit, non-ATPase, 7	P, Np	up	-	0.26634	5	102	36526	6.33	14	x
276	D3ZVQ0	D3ZVQ0_RAT	Usp5	Ubiquitin carboxyl-terminal hydrolase	Lyso	-	up	0.106441	4	136	96631	4.89	23		x
				antioxidants
725	O08557	DDAH1_RAT	Ddah1	N(G),N(G)-dimethylarginine dimethylaminohydrolase 1	Mito, Cp	up	-	0.44469	5	283	31805	5.75	26			x
951	Q9Z1B2	GSTM5_RAT	Gstm5	Glutathione S-transferase Mu 5	Cp	down	-	2.91659	6	232	27067	6.33	22
956	Q9Z339	GSTO1_RAT	Gsto1	Glutathione S-transferase omega-1	Cp, Cts	down	-	2.27048	6	81	27936	6.25	10
949	Q9Z0V6	PRDX3_RAT	Prdx3	Thioredoxin-dependent peroxide reductase, mitochondrial	Mito	down	-	1.86978	6	72	28563	7.14	8
947	O35244	PRDX6_RAT	Prdx6	Peroxiredoxin-6	Cp, Lyso	down	-	3.7454	6	207	24860	5.64	18
				biosynthesis
746	Q6P7P5	BZW1_RAT	Bzw1	Basic leucine zipper and W2 domain-containing protein 1	Cp	up	-	0.51779	4	77	48184	5.75	10
1015	Q4KM73	KCY_RAT	Cmpk1	UMP-CMP kinase	Nc, Cp	up	-	0.545123	6	149	22383	5.66	10
676683	P15178	SYDC_RAT	Dars	Aspartate--tRNA ligase, cytoplasmic	Cp	up	-	0.297941	6	83	57546	6.02	15			x (676,683)
715	P62630	EF1A1_RAT	Eef1a1	Elongation factor 1-alpha 1	Cp, Nc	up	-	0.44469	5	73	50424	9.1	10
670	Q68FR6	EF1G_RAT	Eef1g	Elongation factor 1-gamma	Rs, Cts	up	-	0.373792	6	235	50371	6.31	27
779	Q6P3V8	Q6P3V8_RAT	Eif4a1	Eukaryotic translation initiation factor 4A1	Cts	p90: abs	-	-	6	91	46353	5.32	19	x
34	Q5RKI1	IF4A2_RAT	Eif4a2	Eukaryotic initiation factor 4A-II	Cts	-	down	5.15653	5	196	46601	5.33	28
837	Q32PX7	FUBP1_RAT	Fubp1	Far upstream element-binding protein 1	Nc	down	-	1.77988	5	97	67326	7.18	10
1067	A7VJC2	ROA2_RAT	Hnrnpa2b1	Heterogeneous nuclear ribonucleoproteins A2/B1	Nc, Cp	-	down	3.02581	5	228	37512	8.97	24	x
860	Q794E4	HNRPF_RAT	Hnrnpf	Heterogeneous nuclear ribonucleoprotein F	Nc, Np	up	-	0.113347	4	158	46043	5.31	21			x
635	Q6AY09	HNRH2_RAT	Hnrnph2	Heterogeneous nuclear ribonucleoprotein H2	Nc, Np	-	up	0.42245	5	194	49547	5.89	28
246	P61980	HNRPK_RAT	Hnrnpk	Heterogeneous nuclear ribonucleoprotein K	Cp, Nc	up	-	0.475274	5	129	51230	5.39	20	x
92630	G3V9Q3	G3V9Q3_RAT	Hnrph1	Heterogeneous nuclear ribonucleoprotein H1, isoform CRA_b	Nc, Cp	down	-	5.96382	6	104	49454	5.89	18	x
601	P85973	PNPH_RAT	Pnp	Purine nucleoside phosphorylase	Cp	up	-	0.593318	6	263	32566	6.46	31
624	E9PT51	E9PT51_RAT	Poldip2	delta interacting protein 2	?	-	up	0.26634	5	111	42287	8.62	15	x
11	P62716	PP2AB_RAT	Ppp2cb	Serine/threonine-protein phosphatase 2A catalytic subunit beta isoform	Cp, Nc, Cr	-	down	2.40521	4	169	36123	5.21	16
772	P53042	PPP5_RAT	Ppp5c	Serine/threonine-protein phosphatase 5	Nc	down	-	2.36563	5	159	57507	5.84	18
246	D3ZVP6	D3ZVP6_RAT	Ppwd1	Peptidylprolyl isomerase domain and WD repeat containing 1	Nc	up	-	0.475274	5	129	51230	5.39	20	x
651	F1LPS8	F1LPS8_RAT	Pura	Transcriptional activator protein Pur-alpha	Nc, Cp	down	down	1.70307	6	73	34976	6.07	12
1060	Q925G0	RBM3_RAT	Rbm3	Putative RNA-binding protein 3	Nc, Cp	down	-	1.87201	5	73	16845	6.92	5
726	P19945	RLA0_RAT	Rplp0	60S acidic ribosomal protein P0	Nc, Cp	p90: abs	-	-	5	197	34365	5.91	19	x
828,47	P38983	RSSA_RAT	Rpsa	40S ribosomal protein SA	M, Cp, Nc	up	down	0.161669	5	125	32918	4.8	10			x (828,47)
369	Q6P799	SYSC_RAT	Sars	Serine--tRNA ligase, cytoplasmic	Cp	up	-	0.596315	4	112	59064	5.86	19	x
240	Q4KLI7	Q4KLI7_RAT	Sf3a3	Splicing factor 3a, subunit 3, 60kDa	Nc, Scc	up	-	0.498075	6	180	59147	5.23	23	x
804	D4A9L2	D4A9L2_RAT	Srsf1	Serine/arginine-rich splicing factor 1	Nc, Cp	p90: abs	-	-	4	143	27842	10.37	16			x 803,804
821/635	Q5XIG8	STRAP_RAT	Strap	Serine-threonine kinase receptor-associated protein	Cp, Nc	up	up	0.37936	6	141	38717	4.99	15
507/747	Q4KM49	SYYC_RAT	Yars	Tyrosine--tRNA ligase, cytoplasmic	Cp	up	up	0.568602	5	141	59420	6.57	18
852	P62961	YBOX1_RAT	Ybx1	Nuclease-sensitive element-binding protein 1	Cp, Nc, Cpg	up	-	0.515842	5	219	35709	9.87	16
				signal transduction
23,25	P82471	GNAQ_RAT	Gnaq	Guanine nucleotide-binding protein G(q) subunit alpha	Nc, M	down	-	1.89386	4	134	42402	5.48	11			x (23,25)
55	P54311	GBB1_RAT	Gnb1	Guanine nucleotide-binding protein G(I)/G(S)/G(T) subunit beta-1	M, hGc	-	up	0.313525	5	146	38151	5.6	18		x
55	P54313	GBB2_RAT	Gnb2	Guanine nucleotide-binding protein G(I)/G(S)/G(T) subunit beta-2	M, Cp	-	up	0.313525	5	160	38048	5.6	19		x
968924	P97697	IMPA1_RAT	Impa1	Inositol monophosphatase 1	Cp	up	-	0.476696	6	214	30834	5.17	16
951	P62260	1433E_RAT	Ywhae	14-3-3 protein epsilon	Cp, Mel	up	-	0.509087	6	213	29326	4.63	34
930932982	P68511	1433F_RAT	Ywhah	14-3-3 protein eta	Cp	down	down	2.75027	4	120	28365	4.81	22	x		x (930,932,982)
930	P68255	1433T_RAT	Ywhaq	14-3-3 protein theta	Cp	down	down	2.75027	4	125	28046	4.69	24	x
930932	P63102	1433Z_RAT	Ywhaz	14-3-3 protein zeta/delta	Cp, Mel	up	down	2.75027	4	142	27925	4.73	29	x		x (930,932)
				regulation
634	Q64640	ADK_RAT	Adk	Adenosine kinase	Cts, Nc	down	-	4.49631	6	129	40450	5.72	13
788	Q02589	ADPRH_RAT	Adprh	[Protein ADP-ribosylarginine] hydrolase	Cp	up	-	0.313843	5	111	40220	5.62	12
626	Q07936	ANXA2_RAT	Anxa2	Annexin A2	M, Mel	up	-	0.5349	6	71	38939	7.55	12
939	P14668	ANXA5_RAT	Anxa5	Annexin A5	Cp, M	down	-	3.2512	6	143	35779	4.93	17	x
571	Q9R1T5	ACY2_RAT	Aspa	Aspartoacylase	Cp, Nc	-	up	0.533003	5	109	35747	5.95	14		x
1188	B5DF65	B5DF65_RAT	Blvrb	Biliverdin reductase B (Flavin reductase (NADPH))	Cp, Cts	-	up	0.368457	5	96	22194	6.29	12		x
962	P27139	CAH2_RAT	Ca2	Carbonic anhydrase 2	Cp	down	-	5.01142	6	89	29267	6.89	11
1063	P45592	COF1_RAT	Cfl1	Cofilin-1	Nm, Cp	up	-	0.557287	5	154	18749	8.22	16
4	P08082	CLCB_RAT	Cltb	Clathrin light chain B	Cpv, M	down	down	2.31082	4	104	25216	4.56	8
571	Q4KM69	Q4KM69_RAT	Cops5	COP9 constitutive photomorphogenic homolog subunit 5	Nc, Cp	-	up	0.533003	5	121	37783	6.1	15		x
939	Q4FZY0	EFHD2_RAT	Efhd2	EF-hand domain-containing protein D2	M	down	-	3.2512	6	147	26743	5.01	15	x
967	B0BNE5	ESTD_RAT	Esd	S-formylglutathione hydrolase	Cp, Cpv	down	-	1.85776	5	181	31971	6.44	15
851	P07936	NEUM_RAT	Gap43	Neuromodulin	M	up	-	0.113347	6	95	23703	4.61	7
706	P50399	GDIB_RAT	Gdi2	Rab GDP dissociation inhibitor beta	Cp, M	up	-	0.515842	6	311	51018	5.93	38
1085	Q63228	GMFB_RAT	Gmfb	Glia maturation factor beta	Cp	up	-	0.129281	6	78	16897	5.32	6
912	P62749	HPCL1_RAT	Hpcal1	Hippocalcin-like protein 1	Pem	down	-	1.96272	6	202	22438	5.32	17
944	O88767	PARK7_RAT	Park7	Protein DJ-1	Cp, Nc, Mito	down	-	1.73563	6	280	20190	6.32	21
240	Q5FVJ0	RUFY3_RAT	Rufy3	Rap2-interacting protein x	Gc	up	-	0.498075	6	87	53158	5.36	16	x
849,1	Q63945	SET_RAT	Set	SET nuclear oncogene	Cp, ER, Nc	up	down	0.325481	6	102	33386	4.22	8			x (849,1)
779	Q6AYE2	SHLB1_RAT	Sh3glb1	Endophilin-B1	Cp, Golgi, Mom	p90: abs	-	-	4	62	41047	5.78	9	x
1002	P37377	SYUA_RAT	Sncac	Alpha-synuclein	Cp	down	down	4.63502	6	67	14506	4.74	5	x
91	B2RYI6	B2RYI6_RAT	Snx4	Snx4 protein	Cp	-	p90: abs	-	4	88	52194	5.6	18		x
805	Q1RP74	Q1RP74_RAT	Tbcb	Tubulin folding cofactor B	Nc, Cp, MT	up	-	0.315866	5	196	27515	4.93	17
20	P70566	TMOD2_RAT	Tmod2	Tropomodulin-2	Cp, Csk	down	-	3.39078	6	185	39468	5.34	15
990	P63029	TCTP_RAT	Tpt1	Translationally-controlled tumor protein	Cp	up	-	0.285985	5	135	19564	4.76	10
1082	P11232	THIO_RAT	Txn	Thioredoxin	Nc, Cp, Sc	up	-	0.241935	6	67	12008	4.8	4
808	Q920J4	TXNL1_RAT	Txnl1	Thioredoxin-like protein 1	Cp	up	-	0.19257	4	257	32628	4.84	19
466/752,754	Q5RKI0	WDR1_RAT	Wdr1	WD repeat-containing protein 1	Cp, Csk	up	down	0.477204	5	315	66824	6.15	33			x (752,754)
				chaperones
42139	P18418	CALR_RAT	Calr	Calreticulin	ER	up	down	0.598037	6	230	48137	4.33	24			x (42,139)
683686	Q5XIM9	TCPB_RAT	Cct2	T-complex protein 1 subunit beta	Cp	up	-	0.381821	6	336	57764	6.01	41	x		x (683,686)
918	Q6P502	TCPG_RAT	Cct3	T-complex protein 1 subunit gamma	Cp	-	up	0.327238	5	210	61179	6.23	31
252/130	Q68FQ0	TCPE_RAT	Cct5	T-complex protein 1 subunit epsilon	Cp, Cts	up	up	0.307831	5	329	59955	5.51	43
1192	P52555	ERP29_RAT	Erp29	Endoplasmic reticulum resident protein 29	ER, Mel	-	up	0.545122	5	130	28614	6.23	15		x
38102	P82995	HS90A_RAT	Hsp90aa1	Heat shock protein HSP 90-alpha	Cp, Mel	up	-	0.437676	6	108	85161	4.93	16			x (38,102)
434	P34058	HS90B_RAT	Hsp90ab1	Heat shock protein HSP 90-beta	Cp, Mel	down	down	2.39191	6	260	83571	4.97	42
360	O88600	HSP74_RAT	Hspa4	Heat shock 70 kDa protein 4	Cp	down	down	1.6817	5	233	94795	5.13	43	x
145	P06761	GRP78_RAT	Hspa5	Heat shock 70kDa protein 5	ER, Mel	down	down	3.48603	6	315	72474	5.07	34
326	P63018	HSP7C_RAT	Hspa8	Heat shock cognate 71 kDa protein	Cp, Mel	-	up	0.577757	5	215	71055	5.37	37			x (254,326)
246	P63039	CH60_RAT	Hspd1	60 kDa heat shock protein, mitochondrial	Mmt	up	-	0.475274	5	66	61088	5.91	16	x
773	P11598	PDIA3_RAT	Pdia3	Protein disulfide-isomerase A3	ER, Mel	down	down	1.78783	5	73	57044	5.88	8
				structural proteins
643	B2RYJ7	B2RYJ7_RAT	Actr1b	ARP1 actin-related protein 1 homolog B (Yeast)	Cp, Csk	down	-	1.77238	6	173	42369	5.98	18
760	Q4V7C7	ARP3_RAT	Actr3	Actin-related protein 3	Cp, Csk	up	-	0.51779	6	230	47783	5.61	27
790	B2GUZ5	CAZA1_RAT	Capza1	F-actin-capping protein subunit alpha-1	Cp, Csk	up	-	0.572925	6	230	33060	5.43	19
737	Q5XI32	CAPZB_RAT	Capzb	F-actin-capping protein subunit beta	Cp, Csk	up	-	0.571897	6	184	30952	5.69	20
529	P21575	DYN1_RAT	Dnm1	Dynamin-1	Cp, Csk	down	down	3.65184	6	246	97576	6.44	36	x
318,752,760,765,777/134,1017	P47942	DPYL2_RAT	Dpysl2	Dihydropyrimidinase-related protein 2	Cp	down	up	3.13683	6	321	62638	5.95	33			x (318,752,760,765,777)/x (134,1017)
369	Q62952	DPYL3_RAT	Dpysl3	Dihydropyrimidinase-related protein 3	Cp, Gc	up	-	0.596315	4	181	62327	6.04	27	x
609,676/588	P85845	FSCN1_RAT	Fscn1	Fascin	Cp, Csk	up	up	0.443159	6	201	55198	6.29	25			x (609,676)
60	P47819	GFAP_RAT	Gfap	Glial fibrillary acidic protein	Cp	down	-	5.71593	6	381	49984	5.35	48
444	D4A6B2	D4A6B2_RAT	Immt	Mitochondrial inner membrane protein	Mito, Mim	down	-	2.57953	6	375	83104	5.34	46
123	P23565	AINX_RAT	Ina	Alpha-internexin	Nf	down	-	1.9247	6	391	56253	5.2	45
44	P30009	MARCS_RAT	Marcks	Myristoylated alanine-rich C-kinase substrate	Cp, M, La	up	-	0.40329	6	109	29834	4.32	9
187	P19527	NFL_RAT	Nefl	Neurofilament light polypeptide	Nf, A	down	-	3.48989	6	412	61355	4.63	53
580	P12839	NFM_RAT	Nefm	Neurofilament medium polypeptide	Nf, Csk, A	down	-	2.84286	5	291	95848	4.77	48
1060	B3GNI6	SEP11_RAT	Sept11	Septin-11	Cp, A	down	down	1.87201	5	69	50005	6.24	11
651	Q9JJM9	SEPT5_RAT	Sept5	Septin-5	Cp, Csk	down	down	1.70307	6	208	43281	6.34	27	x
92	B0BNF1	SEPT8_RAT	Sept8	Septin-8	Cp, Csk	down	-	5.96382	6	149	51562	5.74	23	x
1113	P13668	STMN1_RAT	Stmn1	Stathmin	Cp, Csk	up	-	0.0421823	6	171	17278	5.76	14
185	Q6P9V9	TBA1B_RAT	Tuba1b	Tubulin alpha-1B chain	Cp, Csk	-	up	0.14219	4	203	50804	4.94	32		x
21	Q6AYZ1	TBA1C_RAT	Tuba1c	Tubulin alpha-1C chain	Cp, Csk	down	-	3.73124	4	87	50590	4.96	8
921	Q3KRE8	TBB2B_RAT	Tubb2b	Tubulin beta-2B chain	Cp, Csk	up	-	0.478759	5	317	50377	4.78	42
185	Q4QRB4	TBB3_RAT	Tubb3	Tubulin beta-3 chain	Cp, Csk	-	up	0.14219	4	179	50842	4.82	34		x
				transport proteins
383384	P02770	ALBU_RAT	Alb	Serum albumin	Sc	up	-	0.258096	6	376	70682	6.09	44			x (383,384)
360	P62944	AP2B1_RAT	Ap2b1	AP-2 complex subunit beta	M	down	down	1.6817	5	158	105398	5.22	30	x	x
817	Q5M7T6	Q5M7T6_RAT	Atp6v0d1	ATPase, H+ transporting, lysosomal 38kDa, V0 subunit d1	M	up	-	0.231988	5	111	40731	4.89	11
64,91	P62815	VATB2_RAT	Atp6v1b2	V-type proton ATPase subunit B, brain isoform	M, Mel	down	down	3.2655	6	278	56857	5.57	31			x (64,91)
932	P47728	CALB2_RAT	Calb2	Calretinin	Cp, Gj	down	-	4.87013	5	76	31499	4.94	17	x
288	Q811Q2	CLIC6_RAT	Clic6	Chloride intracellular channel protein 6	Cp, M	down	down	2.42697	6	204	64990	4.29	19
889	Q6AYH5	DCTN2_RAT	Dctn2	Dynactin subunit 2	Cp, M	up	-	0.48515	4	218	44235	5.14	21
270	Q62871	DC1I2_RAT	Dync1i2	Cytoplasmic dynein 1 intermediate chain 2	Cp, Csk	down	down	2.12797	5	111	71533	5.11	11
1079	P55051	FABP7_RAT	Fabp7	Fatty acid-binding protein, brain	Cp	up	-	0.214677	6	152	15140	5.46	12
15	P54921	SNAA_RAT	Napa	Alpha-soluble NSF attachment protein	M	down	-	4.31454	6	300	33627	5.3	27	x
15	P85969	SNAB_RAT	Napb	Beta-soluble NSF attachment protein	M	down	-	4.31454	6	134	33791	5.32	15	x
235832835	Q9QUL6	NSF_RAT	Nsf	Vesicle-fusing ATPase	Cp	down	down	2.55229	6	226	83170	6.55	33			x (235,832,835)
683	Q8VIF7	SBP1_RAT	Selenbp1	Selenium-binding protein 1	Nc, Cp	up	-	0.381821	6	66	53069	6.1	13	x
1066	Q9Z2L0	VDAC1_RAT	Vdac1	Voltage-dependent anion-selective channel protein 1	Mom, M	down	down	2.4435	4	215	30851	8.62	17
965	P81155	VDAC2_RAT	Vdac2	Voltage-dependent anion-selective channel protein 2	Mom	down	-	2.2541	6	168	32353	7.44	15
